# Supplementary material for: Pterostilbene Targets Hallmarks of Aging in the Gene Expression Landscape in Blood of Healthy Rats
Source: Mol Nutr Food Res. 2024 Nov 19;68(24):2400662. doi: 10.1002/mnfr.202400662 (PMC11670294; doi:10.1002/mnfr.202400662)
Supplement: Supplementary file 3 — Supporting Information [file MNFR-68-2400662-s005.xlsx]

## Sheet: Gene list
Supplementary Table S2. Genes differentially expressed in whole blood of healthy rats fed diet supplemented with pterostilbene (PTS).
Downregulated PTS target genes
Gene Name	log2Fold Change	p adj	Fold Change CSSA+PTS/CSAA
Rn5-8s	-4.95043	0	30.9192
AY172581.9	-2.8378	0	7.14931
LOC102548369	-2.80044	0	6.96651
Rps16	-2.37652	0	5.19284
Hbe1	-2.34541	0	5.08204
AC117869.1	-2.33496	0	5.04536
U3l1	-2.31421	0.03	4.97332
AY172581.24	-2.21179	0	4.6325
Bst2	-2.12854	0	4.37275
RGD1561137	-2.01855	0	4.05177
Hbb	-1.80625	0	3.49733
Cd52	-1.71339	0	3.27931
LOC100134871	-1.64838	0.04	3.13481
Hba-a3	-1.64319	0	3.12355
Ifi27	-1.55903	0	2.94656
Oas1a	-1.52908	0	2.88602
Hba-a1	-1.44159	0	2.7162
Irf7	-1.37156	0	2.5875
Slc7a5	-1.35376	0	2.55578
Pltp	-1.32085	0	2.49813
Asf1b	-1.31279	0.01	2.48421
Cd82	-1.30016	0	2.46257
Ninj2	-1.29796	0	2.45882
Lgals3bp	-1.24965	0	2.37783
Hbq1b	-1.23157	0	2.34823
Mcrip1	-1.22789	0	2.34225
RGD1559708	-1.20234	0.01	2.30113
Myct1	-1.1878	0.03	2.27805
Polr2e	-1.15311	0	2.22393
Alad	-1.14504	0	2.21152
Cdc20	-1.14093	0.01	2.20524
Wsb2	-1.14001	0.01	2.20382
Dynll2	-1.12216	0	2.17672
Oas2	-1.10321	0.05	2.14832
Tapbp	-1.10028	0	2.14397
Actb	-1.09363	0	2.1341
Txn2	-1.09182	0	2.13143
Banf1	-1.08082	0.05	2.11524
Pdlim1	-1.07919	0	2.11284
Hcfc1r1	-1.07546	0	2.10739
Med25	-1.07077	0.01	2.10056
AABR07072463.1	-1.05701	0.03	2.08061
Rnf5	-1.04974	0	2.07016
Gmpr	-1.04096	0	2.0576
Syt5	-1.03038	0	2.04257
Oas1f	-1.02752	0	2.03852
Ube2c	-1.02406	0	2.03363
Gfi1b	-1.01833	0	2.02558
Gstp1	-0.995071	0	1.99318
Atp2a3	-0.993768	0	1.99138
Ube2l6	-0.983962	0	1.97789
Oasl	-0.981805	0.01	1.97493
Clic4	-0.978764	0.02	1.97078
Clu	-0.976265	0	1.96737
Psmf1	-0.975345	0	1.96611
Sh3bgrl3	-0.969632	0	1.95834
LOC102549852	-0.966288	0.02	1.95381
Rnf114	-0.965423	0	1.95264
LOC120102993	-0.96468	0	1.95163
RGD1308134	-0.964077	0.01	1.95082
LOC120101379	-0.958631	0.03	1.94346
Rps28-ps3	-0.956394	0	1.94045
Abtb1	-0.95635	0.01	1.94039
Cyb5r3	-0.941283	0.01	1.92024
Ftl1	-0.941102	0	1.91999
Tuba4a	-0.937383	0	1.91505
RGD1311739	-0.923818	0.01	1.89713
Rab7a	-0.912867	0	1.88278
Aip	-0.911432	0	1.88091
Atosb	-0.910833	0	1.88013
Ndufa3	-0.910642	0.02	1.87988
RT1-N2	-0.900072	0.03	1.86616
Tspan33	-0.895973	0.01	1.86086
Dlgap4	-0.888341	0.03	1.85105
LOC100910650	-0.886175	0.03	1.84827
Spag5	-0.876772	0.02	1.83626
Dnajb2	-0.86888	0	1.82625
Rps28-ps1	-0.857515	0.01	1.81191
Atox1	-0.85747	0	1.81186
RT1-T24-4	-0.854532	0	1.80817
Rps28	-0.850456	0.04	1.80307
Xaf1	-0.848211	0.04	1.80027
Ywhah	-0.845084	0.02	1.79637
Pttg1	-0.845043	0.03	1.79632
LOC100362738	-0.841543	0.01	1.79197
Itgb3	-0.839859	0.01	1.78987
LOC100362384	-0.838898	0.04	1.78868
Fth1-ps5	-0.838232	0	1.78786
Rtp4	-0.835105	0.01	1.78399
LOC108352861	-0.833881	0.01	1.78247
Herc6	-0.832418	0	1.78067
Rab27a	-0.82305	0.03	1.76914
Tmem140	-0.822594	0	1.76858
Cd63	-0.821932	0.05	1.76777
LOC100359668	-0.820917	0.02	1.76653
LOC100361008	-0.816373	0.02	1.76097
Klhl25	-0.804559	0.03	1.74661
P2rx1	-0.802617	0.03	1.74426
Pkm	-0.802347	0.01	1.74394
Lgals9	-0.796676	0	1.73709
RT1-T24-3	-0.796055	0	1.73635
Yipf3	-0.788662	0.02	1.72747
Muc20	-0.78633	0.03	1.72468
Hemgn	-0.785943	0	1.72422
Ftl1l1	-0.779694	0.03	1.71677
AABR07027819.1	-0.778505	0.04	1.71535
Usp18	-0.776416	0	1.71287
Klf1	-0.773927	0.01	1.70992
Lgals5	-0.768732	0	1.70377
Fcgr3a	-0.76761	0.01	1.70245
RT1-S3	-0.765682	0.04	1.70017
RT1-CE3	-0.763656	0.01	1.69779
Ret	-0.762724	0.04	1.69669
Cox5a	-0.76132	0.03	1.69504
Nmnat3	-0.759608	0.03	1.69303
AABR07005031.1	-0.756301	0.04	1.68915
Bin3	-0.754674	0.01	1.68725
Slc6a4	-0.754485	0.05	1.68703
Hpse	-0.750475	0.01	1.68235
RT1-CE15	-0.749107	0.01	1.68075
Card19	-0.747038	0.02	1.67834
Cttn	-0.745974	0.01	1.67711
LOC108350566	-0.74427	0.01	1.67513
Yars1	-0.739786	0.05	1.66993
RT1-M6-2	-0.738894	0.01	1.6689
LOC679539	-0.738091	0	1.66797
Ndufa9	-0.735629	0.02	1.66512
AABR07027854.1	-0.73533	0.01	1.66478
Glul	-0.734841	0.03	1.66421
Itsn1	-0.734779	0	1.66414
Mgrn1	-0.732554	0.02	1.66158
Ndufb10	-0.731569	0.01	1.66044
RT1-S2	-0.726914	0.01	1.65509
LOC100360619	-0.726056	0.02	1.65411
Nt5c3a	-0.722745	0.04	1.65032
RT1-N3	-0.72015	0	1.64735
Itgb2	-0.720061	0.01	1.64725
Atp5mc3	-0.707063	0.04	1.63248
Pkm-ps20	-0.705257	0.03	1.63044
AABR07030544.1	-0.703105	0.05	1.628
Trim26	-0.700468	0	1.62503
Trafd1	-0.697399	0.01	1.62158
H1f5	-0.695895	0.05	1.61989
AABR07017250.1	-0.691451	0.04	1.61491
Parp12	-0.689384	0.05	1.61259
Rpl28	-0.688641	0.02	1.61176
Slc3a2	-0.687779	0.02	1.6108
RT1-A2	-0.682752	0.04	1.6052
Triap1	-0.681173	0.03	1.60344
Slc25a39	-0.677779	0.05	1.59968
Pdap1	-0.677766	0.04	1.59966
Tubb2b	-0.672184	0.02	1.59348
Itga2b	-0.667415	0.04	1.58822
Bles03	-0.665997	0.01	1.58666
Ppp2r1a	-0.665325	0.05	1.58593
Dmtn	-0.66374	0	1.58418
RT1-CE16	-0.658076	0.01	1.57798
Fkbp8	-0.657417	0.02	1.57726
Tubb2a	-0.655193	0.04	1.57483
Scp2	-0.654124	0.01	1.57366
Ddx23	-0.652362	0.04	1.57174
AABR07071935.1	-0.650933	0.05	1.57018
Ifi35	-0.649367	0.03	1.56848
Sting1	-0.642728	0.05	1.56128
LOC120094897	-0.642035	0.03	1.56053
Pld4	-0.640789	0.03	1.55918
Pink1	-0.638981	0.04	1.55723
Smg5	-0.635873	0.01	1.55388
Dedd2	-0.633547	0.01	1.55137
Patz1	-0.630864	0.02	1.54849
Psmc5	-0.628859	0.01	1.54634
RT1-A1	-0.62876	0.02	1.54623
Samd9	-0.616752	0.05	1.53342
Rabac1	-0.607433	0.05	1.52355
Actr2	-0.602962	0.04	1.51883
Mpst	-0.596006	0.05	1.51153
LOC120097172	-0.595953	0.05	1.51147
RGD1559808	-0.594899	0.01	1.51037
Aup1	-0.579927	0.02	1.49477
Ppp1r15a	-0.571437	0.03	1.486
Hsbp1	-0.571115	0.05	1.48567
Srpra	-0.559429	0.05	1.47369
Ogfr	-0.558966	0.01	1.47321
Psmc3	-0.558548	0.04	1.47279
Dnajc11	-0.556078	0.03	1.47027
Tfip11	-0.538876	0.05	1.45284
Ppp4c	-0.534481	0.04	1.44842
Ldha	-0.52858	0.05	1.44251
Rbm42	-0.507819	0.04	1.4219
Shisa5	-0.502566	0.05	1.41673
Psap	-0.487516	0.03	1.40203
Maea	-0.483307	0.05	1.39794
Upregulated PTS target genes
Gene Name	log2Fold Change	p adj	Fold Change CSSA+PTS/CSAA
Sgsm1	3.70897	0.04	13.0771
AABR07043389.1	3.42772	0.01	10.7608
AY172581.16	2.55412	0	5.87308
LOC300308	2.55245	0.04	5.86631
AABR07024439.1	2.45899	0.03	5.49832
LOC100360856	2.40307	0	5.28929
Myo15a	2.35435	0.04	5.11364
Rn5s	2.35381	0.02	5.11171
LOC102557419	2.30741	0.01	4.94994
RGD1560718	2.26532	0.05	4.80761
LOC501297	2.15571	0.01	4.45588
AABR07013425.1	2.08751	0	4.25015
AABR07043347.1	2.04803	0	4.13542
AY172581.21	2.01104	0.04	4.03072
AABR07011733.1	1.97411	0	3.92887
AABR07015559.1	1.94372	0	3.84697
Megf10	1.93505	0.05	3.82393
AABR07064048.1	1.92843	0.01	3.8064
AABR07052125.2	1.87629	0	3.6713
AABR07018132.1	1.86299	0	3.6376
AABR07008681.1	1.82954	0	3.55423
AABR07018556.1	1.8198	0.01	3.53033
LOC498826	1.81447	0	3.51731
AABR07028185.1	1.80891	0	3.50378
AABR07064622.1	1.80081	0.01	3.48415
LOC100362110	1.78339	0.01	3.44234
AABR07013654.1	1.7666	0.02	3.40252
AABR07004232.1	1.76367	0.02	3.39561
Spef2	1.74527	0.05	3.35259
AC080157.1	1.73216	0	3.32225
AABR07042385.1	1.70534	0.02	3.26106
AABR07062390.2	1.69579	0.01	3.23953
AABR07064590.1	1.68917	0.01	3.22471
AC132740.1	1.67099	0	3.18434
AABR07027267.1	1.66347	0	3.16778
AABR07043115.1	1.66336	0	3.16754
AC107446.3	1.62751	0	3.08979
LOC100360574	1.60361	0	3.03903
AABR07007905.2	1.58321	0	2.99636
AABR07042859.1	1.55543	0	2.93921
Serpina3n	1.54497	0.02	2.91798
AABR07069611.1	1.47683	0.01	2.78337
Neb	1.41729	0.03	2.67083
Crp	1.4117	0	2.66051
AABR07010370.1	1.38665	0.02	2.6147
Muc6	1.28915	0.02	2.44384
Hsd11b1	1.17392	0.01	2.25623
Adgrv1	1.03935	0.03	2.0553
Nup210l	0.858939	0.05	1.8137
Naf1	0.796265	0.05	1.7366
AABR07001923.1	0.634048	0.04	1.55191
