# Supplementary material for: Pterostilbene Targets Hallmarks of Aging in the Gene Expression Landscape in Blood of Healthy Rats
Source: Mol Nutr Food Res. 2024 Nov 19;68(24):2400662. doi: 10.1002/mnfr.202400662 (PMC11670294; doi:10.1002/mnfr.202400662)
Supplement: Supplementary file 4 — Supporting Information [file MNFR-68-2400662-s004.xlsx]

## Sheet: GEO_Datasets
Supplementary Table S3. GEO Datasets for Expression Analyses_Aging
GSE133815 [HG-U133_Plus_2] Affymetrix Human Genome U133 Plus 2.0 Array
No data
	young	old
N	11	12
Sex (M/F)	6/5	7/5
Age (years)	21-45	>69
Liver samples were collected from young and old patients.
GSE183915 Illumina NovaSeq 6000 (Homo sapiens)
Schreiter T, Gieseler RK, Vílchez-Vargas R, Jauregui R et al. Transcriptome-Wide Analysis of Human Liver Reveals Age-Related Differences in the Expression of Select Functional Gene Clusters and Evidence for a PPP1R10-Governed 'Aging Cascade'. Pharmaceutics 2021 Nov 25;13(12). PMID: 34959291
	young	old
N	9	8
Sex (M/F)	3/6	6/2
Age (years)	35.33 ± 10.63	77.38 ± 1.51
Steatosis (n of patients)	2/9	3/8
Diabetes (n of patients)	2/9	1/8
Liver samples were collected from patients the periphery of resected tissue and were considered as "normal". Data are presented as mean ± SD.
