# Supplementary material for: Pterostilbene Targets Hallmarks of Aging in the Gene Expression Landscape in Blood of Healthy Rats
Source: Mol Nutr Food Res. 2024 Nov 19;68(24):2400662. doi: 10.1002/mnfr.202400662 (PMC11670294; doi:10.1002/mnfr.202400662)
Supplement: Supplementary file 5 — Supporting Information [file MNFR-68-2400662-s001.xlsx]

## Sheet: GEO_Datasets
Supplementary Table S4. GEO Datasets for Expression Analyses_NAFLD
GSE89632 (Illumina HumanHT-12 WG-DASL V4.0 R2 expression beadchip)
Arendt BM, Comelli EM, Ma DW, Lou W et al. Altered hepatic gene expression in nonalcoholic fatty liver disease is associated with lower hepatic n-3 and n-6 polyunsaturated fatty acids. Hepatology 2015 May 61(5):1565-78. PMID: 25581263
Pettinelli P, Arendt BM, Schwenger KJP, Sivaraj S et al. Relationship Between Hepatic Gene Expression, Intestinal Microbiota, and Inferred Functional Metagenomic Analysis in NAFLD. Clin Transl Gastroenterol 2022 Jul 1;13(7):e00466. PMID: 35166723
	Normal	Steatosis	NASH
N	24	20	19
Sex (M/F)	24/0	20/0	19/0
Age (years)	37.2 ± 10.8	44.7 ± 9.1	43.5 ± 12.7
Body Mass Index (kg/m2)	26.1 [5.6]	28.6 [4.9] a	31.9 [3.8] A,b
Waist	88.95 ± 10.96	99.73 ± 9.97	104 ± 10.4
Steatosis (% of hepatocytes)	0.0 [0.0]	35.0 [40.0] A	40.0 [45.0] A
Liver samples obtained from patients with steatosis, nonalcoholic steatohepatitis (NASH) and healthy controls. Exclusion criteria for study participants included: any other liver disease, pregnancy or breast-feeding, alcohol consumption >20 g/day, use of medications that may cause steatohepatitis. Data are presented as mean ± SD, median (interquartile range). Letters show statistically significan…
GSE126848 Illumina NextSeq 500 (Homo sapiens)
Suppli MP, Rigbolt KTG, Veidal SS, Heebøll S et al. Hepatic transcriptome signatures in patients with varying degrees of nonalcoholic fatty liver disease compared with healthy normal-weight individuals. Am J Physiol Gastrointest Liver Physiol 2019 Apr 1;316(4):G462-G472. PMID: 30653341
	Normal	Steatosis/NAFL	NASH
N	14	15	16
Sex (M/F)	14/0	9/6	12/4
Age (years)	39.5 ± 12	39.4 ± 10.6	38.9 ± 17
Body Mass Index (kg/m2)	23.1 ± 1.6	32.8 ± 5.1	33.9 ± 6.2
ALT, U/l	31.8 ± 8.9	96.7 ± 55.8	115.0 ± 50
AST, U/l	33.4 ± 9.0	45.1 ± 23.8	54.8 ± 20.6
Liver biopsies from healthy, steatosis (NAFL) and NASH patients were obtained for histological evaluation. Exclusion criteria for study participants included: alcohol consumption (>20/12 g/day for men/women) and diabetes. Data are presented as mean ± SD.
GSE48452 [HuGene-1_1-st] Affymetrix Human Gene 1.1 ST Array [transcript (gene) version]
Ahrens M, Ammerpohl O, von Schönfels W, Kolarova J et al. DNA methylation analysis in nonalcoholic fatty liver disease suggests distinct disease-specific and remodeling signatures after bariatric surgery. Cell Metab 2013 Aug 6;18(2):296-302. PMID: 23931760
	Normal	Steatosis	NASH
N	18	12	15
Sex (% male)	50	42	27
Age (years)	51 [44-72]	46 [37-49]	47 [40-50]
Body Mass Index (kg/m2)	24 [21-26]	50 [47-55]	49 [44-56]
Weight (kg)	67 [58–64]	147 [121–166]	146 [133–168]
Diabetes (%)	11	25	20
Fibrosis (0-4)	0 [0-0]	0 [0-1]	1 [0-1]
Fat (area in %)	0 [0-1]	43 [20–70]	75 [70–85]
The samples were obtained from morbidly obese patients and controls during liver biopsy for suspected non-alcoholic fatty liver disease or intraoperatively for assessment of liver histology. Normal control samples demonstrated absence of both cirrhosis and malignancy. Data are presented as median and the interquartile range. Data shown on figures take into account the following numbers of patient…
GSE63067 [HG-U133_Plus_2] Affymetrix Human Genome U133 Plus 2.0 Array
Frades I, Andreasson E, Mato JM, Alexandersson E et al. Integrative genomic signatures of hepatocellular carcinoma derived from nonalcoholic Fatty liver disease. PLoS One 2015;10(5):e0124544. PMID: 25993042
Rubio A, Guruceaga E, Vázquez-Chantada M, Sandoval J, Martínez-Cruz LA, Segura V, et al. Identification of a gene-pathway associated with non-alcoholic steatohepatitis. Journal of Hepatology 2007;46(4):708–18. PMID:17275126
	Normal	Steatosis	NASH
N	6	6	9
Sex (M/F)	3/3	2/4	2/7
Age (years)	57.6 (range 23-79)	43.3 (range 23-72)	41.1 (range 24-61)
Body Mass Index (kg/m2)	24.6	48.2	44.4
ALT	26.2	51.5	62.7
AST/ALT	0.98	0.71	0.62
Liver samples were collected from patients during laparoscopic bariatric surgery or cholecystectomy. Data shown on figures take into account the following numbers of patients: Normal 7; Steatosis 2; NASH 9.
GSE33814 Illumina HumanWG-6 v3.0 expression beadchip
Starmann J, Fälth M, Spindelböck W, Lanz KL et al. Gene expression profiling unravels cancer-related hepatic molecular signatures in steatohepatitis but not in steatosis. PLoS One 2012;7(10):e46584. PMID: 23071592
	Normal	Steatosis	NASH
N	10	14	8
Sex (M/F)	5/5	8/6	6/2
Age (years)	51 [25-73]	61.5 [37-78]	55 [46-72]
Body Mass Index (kg/m2)	22.8 [18.3-30.1]	31 [21.4-30.8]	25.5 [19.8-39.2]
ALT (IU/l)	20 [5-156]	25 [12-359]	34 [16-56]
AST (IU/I) [p=0.02 a,b]	22 [10-240]	27 [9-398]	59 [38-92]
Cholesterol (mg/dl) [p=0.00a]	174 [44-240]	226 [117-270]	112 [57-177]
Hyperlipidemia (Y/N) [p=0.00 a]	0/10	5/9	2/6
Diabetes II (Y/N)	0/10	3/11	2/6
Alcoholic/non-alcoholic	NA	0/14	5/3
Liver tissue samples obtained from patients undergoing liver surgery for cancer disease and oegan dedicated to transplantation. Normal control samples were non-tumorous liver tissue without detectable pathological changes. Data shown on figures take into account the following numbers of patients: Normal 13; Steatosis 19; NASH 12. p-value: a. steatohepatitis vs. steatosis, b. steatohepatitis vs. c…
GSE37031 Affymetrix Human Genome U133 Plus 2.0 Array [Brainarray Version 13, HGU133Plus2_Hs_ENTREZG]
López-Vicario C, González-Périz A, Rius B, Morán-Salvador E et al. Molecular interplay between Δ5/Δ6 desaturases and long-chain fatty acids in the pathogenesis of non-alcoholic steatohepatitis. Gut 2014 Feb;63(2):344-55. PMID: 23492103
Affò S, Dominguez M, Lozano JJ, Sancho-Bru P, Rodrigo-Torres D, Morales-Ibanez O, Moreno M, Millán C, Loaeza-del-Castillo A, Altamirano J, García-Pagán JC, Arroyo V, Ginès P, Caballería J, Schwabe RF, Bataller R. Transcriptome analysis identifies TNF superfamily receptors as potential therapeutic targets in alcoholic hepatitis. Gut 2013 Mar;62(3):452-60. PMID: 22637703
	Normal	NASH
N	7	20
Sex (% male)	57	35
Age (years)	51 [43-68]	47 ± 2
Body Mass Index (kg/m2)	NA	50 ± 2
AST (U/L)	33 [27-63]	40 ± 4
ALT (U/L)	35 [22-71]	58 ± 7
Cholesterol	NA	199 ± 7
Triglicerydes	NA	150 ± 14
Glucose (mg/dl)	NA	131 ± 11
HOMA	NA	12 ± 1.5
Steatosis (% of patients) (0/1/2/3)	NA	0/5/40/55
Liver biopsies were obtained from patients with morbid obesity and associated non-alcoholic steatohepatitis (NASH). Control samples were taken from optimal cadaveric liver donors or resection of liver metastases (all control samples had normal liver histology). Data are presented are mean ± SE or Percentage. Data shown on figures take into account the following numbers of patients: Normal 7; NASH…
GSE24807 GE Healthcare/Amersham Biosciences CodeLink Human Whole Genome Bioarray
Liu W, Baker SS, Baker RD, Nowak NJ et al. Upregulation of hemoglobin expression by oxidative stress in hepatocytes and its implication in nonalcoholic steatohepatitis. PLoS One 2011;6(9):e24363. PMID: 21931690
Feng Q, Baker SS, Liu W, Arbizu RA et al. Increased apolipoprotein A5 expression in human and rat non-alcoholic fatty livers. Pathology 2015 Jun;47(4):341-8. PMID: 25938357
	Normal	NASH
N	5	12
Sex (M/F)	4/1	9/3
Age (years)	10.4 ± 6.1 (5-19)	13.9 ± 2.7 (9-19)
Body Mass Index (kg/m2)	NA	32.4 ± 7.1 (22-45)
IR (HOMA)	NA	4.2 ± 2.4 (1.0-8.4)
Liver biopsies from patients suspected of having NASH were obtained as part of regular medical care. Total RNA of non-NASH controls was purchased from Admet Technologies (Durham, NC). NA: Not available.
GSE17470 GE Healthcare/Amersham Biosciences CodeLink Human Whole Genome Bioarray
Baker SS, Baker RD, Liu W, Nowak NJ et al. Role of alcohol metabolism in non-alcoholic steatohepatitis. PLoS One 2010 Mar 8;5(3):e9570. PMID: 20221393
	Normal	NASH
N	4	7
Sex (M/F)	3/1	5/2
Age (years)	1-19	9-16
Body Mass Index (kg/m2)	19.1 ± 1.6	35.0 ± 2.9
Fasting Insulin (mU/ml)	NA	27.0 ± 2.2
Fasting Glucose (mmol/L)	NA	5.0 ± 0.2
IR (HOMA) **	NA	6.0 ± 0.5
Liver biopsies were obtained from non-steatosis patients and NASH patients. To ensure that participants were not sustained alcohol users, the study included only children and adolescents. Total RNA of non-steatosis controls was purchased from Admet Technologies (Durham, NC). Data are presented are mean ± SD. * compared to normal (control group). NA: Not available.
